# Supplementary material for: Comparative Genomic Analysis of the Poaceae Cytokinin Response Regulator RRB Gene Family and Functional Characterization of OsRRB5 in Drought Stress Tolerance in Rice
Source: Int J Mol Sci. 2025 Feb 24;26(5):1954. doi: 10.3390/ijms26051954 (PMC11899991; doi:10.3390/ijms26051954)
Supplement: Supplementary file 1 [file ijms-26-01954-s001.zip]

Archive with 1 entries (1 files):
- ijms-3432360-supplementary.pdf
